# Supplementary material for: Genome-based transmission modelling separates imported tuberculosis from recent transmission within an immigrant population
Source: Microb Genom. 2018 Sep 14;4(10):e000219. doi: 10.1099/mgen.0.000219 (PMC6249437; doi:10.1099/mgen.0.000219)
Supplement: Supplementary File 2 [file mgen-4-219-s002.xlsx]

## Sheet: export
Supplementary strain information for ENA study accession PRJEB23495
StudyID	ENA ID	Experiment Accession	Sequencing platform	Sampling year	MtbC15-9	580	2996	802	960	1644	3192	424	577	2165	2401	3690	4156	2163b	1955	4052	154	2531	4348	2059	2687	3007	2347	2461	3171
Case 1	NAL3C1	ERX2297330	NextSeq 500	1999	1064-32	2	1	4	7	4	4	4	2	4	2	2	4	2	3	5	2	5	3	2	1	3	4	2	3
Case 10	NAL3C10	ERX2297398	Illumina MiSeq	2001	1064-32	2	1	4	7	4	4	4	2	4	2	2	4	2	3	5	2	5	3	2	1	3	4	2	3
Case 100	NAL3C100	ERX2297386	NextSeq 500	2013	1064-32	2	1	4	7	4	4	4	2	4	2	2	4	2	3	5	2	5	3	2	1	3	4	2	3
Case 101	NAL3C101	ERX2297426	Illumina MiSeq	2014	1422-32	2	1	4	7	4	4	4	2	3	2	2	4	2	3	5	2	5	3	2	1	3	4	2	3
Case 102	NAL3C102	ERX2297428	Illumina MiSeq	2014	1295-32	2	1	4	7	4	4	2	2	4	2	2	4	2	3	5	2	5	3	2	1	3	4	2	3
Case 103	NAL3C103	ERX2297429	Illumina MiSeq	2014	1491-32	2	1	4	6	4	4	4	2	4	2	2	4	2	3	5	2	5	3	2	1	3	4	2	3
Case 104	NAL3C104	ERX2297387	NextSeq 500	2014	1064-32	2	1	4	7	4	4	4	2	4	2	2	4	2	3	5	2	5	3	2	1	3	4	2	3
Case 105	NAL3C105	ERX2297388	NextSeq 500	2014	1064-32	2	1	4	7	4	4	4	2	4	2	2	4	2	3	5	2	5	3	2	1	3	4	2	3
Case 106	NAL3C106	ERX2297430	Illumina MiSeq	2014	1442-32	2	1	4	5	4	4	4	2	4	2	2	4	2	3	5	2	5	3	2	1	3	4	2	3
Case 107	NAL3C107	ERX2297431	Illumina MiSeq	2014	1422-32	2	1	4	7	4	4	4	2	3	2	2	4	2	3	5	2	5	3	2	1	3	4	2	3
Case 108	NAL3C108	ERX2297432	Illumina MiSeq	2014	1491-32	2	1	4	6	4	4	4	2	4	2	2	4	2	3	5	2	5	3	2	1	3	4	2	3
Case 109	NAL3C109	ERX2297433	Illumina MiSeq	2014	15755-32	2	1	4	8	3	4	4	2	4	2	2	4	2	3	5	2	5	3	2	1	3	4	2	3
Case 11	NAL3C11	ERX2297399	Illumina MiSeq	2002	1064-32	2	1	4	7	4	4	4	2	4	2	2	4	2	3	5	2	5	3	2	1	3	4	2	3
Case 110	NAL3C110	ERX2297434	Illumina MiSeq	2014	15755-32	2	1	4	8	3	4	4	2	4	2	2	4	2	3	5	2	5	3	2	1	3	4	2	3
Case 111	NAL3C111	ERX2297435	Illumina MiSeq	2014	15755-32	2	1	4	8	3	4	4	2	4	2	2	4	2	3	5	2	5	3	2	1	3	4	2	3
Case 112	NAL3C112	ERX2297436	Illumina MiSeq	2014	15755-32	2	1	4	8	3	4	4	2	4	2	2	4	2	3	5	2	5	3	2	1	3	4	2	3
Case 113	NAL3C113	ERX2297389	NextSeq 500	2014	1064-32	2	1	4	7	4	4	4	2	4	2	2	4	2	3	5	2	5	3	2	1	3	4	2	3
Case 114	NAL3C114	ERX2297437	Illumina MiSeq	2014	15002-32	2	1	4	7	4	3	4	2	3	2	2	4	2	3	5	2	5	3	2	1	3	4	2	3
Case 115	NAL3C115	ERX2297390	NextSeq 500	2014	1064-32	2	1	4	7	4	4	4	2	4	2	2	4	2	3	5	2	5	3	2	1	3	4	2	3
Case 116	NAL3C116	ERX2297438	Illumina MiSeq	2014	1295-32	2	1	4	7	4	4	2	2	4	2	2	4	2	3	5	2	5	3	2	1	3	4	2	3
Case 117	NAL3C117	ERX2297439	Illumina MiSeq	2014	1064-145	2	1	4	7	4	4	4	2	4	2	2	4	2	3	5	2	5	3	1	1	3	4	2	3
Case 118	NAL3C118	ERX2297440	Illumina MiSeq	2014	1064-32	2	1	4	7	4	4	4	2	4	2	2	4	2	3	5	2	5	3	2	1	3	4	2	3
Case 119	NAL3C119	ERX2297441	Illumina MiSeq	2015	15755-32	2	1	4	8	3	4	4	2	4	2	2	4	2	3	5	2	5	3	2	1	3	4	2	3
Case 12	NAL3C12	Missing sample
Case 120	NAL3C120	ERX2297442	Illumina MiSeq	2015	1491-32	2	1	4	6	4	4	4	2	4	2	2	4	2	3	5	2	5	3	2	1	3	4	2	3
Case 121	NAL3C121	ERX2297443	Illumina MiSeq	2015	1491-32	2	1	4	6	4	4	4	2	4	2	2	4	2	3	5	2	5	3	2	1	3	4	2	3
Case 122	NAL3C122	ERX2297444	Illumina MiSeq	2015	1064-32	2	1	4	7	4	4	4	2	4	2	2	4	2	3	5	2	5	3	2	1	3	4	2	3
Case 123	NAL3C123	ERX2297445	Illumina MiSeq	2015	1064-32	2	1	4	7	4	4	4	2	4	2	2	4	2	3	5	2	5	3	2	1	3	4	2	3
Case 124	NAL3C124	ERX2297446	Illumina MiSeq	2015	15755-32	2	1	4	8	3	4	4	2	4	2	2	4	2	3	5	2	5	3	2	1	3	4	2	3
Case 125	NAL3C125	ERX2297447	Illumina MiSeq	2015	10417-32	2	1	4	7	4	3	4	2	4	2	2	4	2	3	5	2	5	3	2	1	3	4	2	3
Case 126	NAL3C126	ERX2297448	Illumina MiSeq	2015	15755-32	2	1	4	8	3	4	4	2	4	2	2	4	2	3	5	2	5	3	2	1	3	4	2	3
Case 13	NAL3C13	ERX2297400	Illumina MiSeq	2002	10417-32	2	1	4	7	4	3	4	2	4	2	2	4	2	3	5	2	5	3	2	1	3	4	2	3
Case 14	NAL3C14	ERX2297359	NextSeq 500	2003	1422-32	2	1	4	7	4	4	4	2	3	2	2	4	2	3	5	2	5	3	2	1	3	4	2	3
Case 15	NAL3C15	ERX2297360	NextSeq 500	2003	1064-32	2	1	4	7	4	4	4	2	4	2	2	4	2	3	5	2	5	3	2	1	3	4	2	3
Case 16	NAL3C16	ERX2297361	NextSeq 500	2003	1064-32	2	1	4	7	4	4	4	2	4	2	2	4	2	3	5	2	5	3	2	1	3	4	2	3
Case 17	NAL3C17	ERX2297401	Illumina MiSeq	2003	1064-32	2	1	4	7	4	4	4	2	4	2	2	4	2	3	5	2	5	3	2	1	3	4	2	3
Case 18	NAL3C18	ERX2297408	Illumina MiSeq	2003	1064-32	2	1	4	7	4	4	4	2	4	2	2	4	2	3	5	2	5	3	2	1	3	4	2	3
Case 19	NAL3C19	ERX2297362	NextSeq 500	2004	1064-32	2	1	4	7	4	4	4	2	4	2	2	4	2	3	5	2	5	3	2	1	3	4	2	3
Case 2	NAL3C2	ERX2297307	NextSeq 500	1999	1064-32	2	1	4	7	4	4	4	2	4	2	2	4	2	3	5	2	5	3	2	1	3	4	2	3
Case 20	NAL3C20	ERX2297363	NextSeq 500	2004	1064-32	2	1	4	7	4	4	4	2	4	2	2	4	2	3	5	2	5	3	2	1	3	4	2	3
Case 21	NAL3C21	ERX2297364	NextSeq 500	2004	1064-32	2	1	4	7	4	4	4	2	4	2	2	4	2	3	5	2	5	3	2	1	3	4	2	3
Case 22	NAL3C22	ERX2297365	NextSeq 500	2005	1064-32	2	1	4	7	4	4	4	2	4	2	2	4	2	3	5	2	5	3	2	1	3	4	2	3
Case 23	NAL3C23	ERX2297366	NextSeq 500	2005	1064-32	2	1	4	7	4	4	4	2	4	2	2	4	2	3	5	2	5	3	2	1	3	4	2	3
Case 24	NAL3C24	ERX2297367	NextSeq 500	2005	2021-32	2	1	4	8	4	4	4	2	4	2	2	4	2	3	5	2	5	3	2	1	3	4	2	3
Case 25	NAL3C25	ERX2297368	NextSeq 500	2005	1064-32	2	1	4	7	4	4	4	2	4	2	2	4	2	3	5	2	5	3	2	1	3	4	2	3
Case 26	NAL3C26	ERX2297409	Illumina MiSeq	2005	1064-32	2	1	4	7	4	4	4	2	4	2	2	4	2	3	5	2	5	3	2	1	3	4	2	3
Case 27	NAL3C27	ERX2297369	NextSeq 500	2006	1064-32	2	1	4	7	4	4	4	2	4	2	2	4	2	3	5	2	5	3	2	1	3	4	2	3
Case 28	NAL3C28	ERX2297410	Illumina MiSeq	2006	1064-32	2	1	4	7	4	4	4	2	4	2	2	4	2	3	5	2	5	3	2	1	3	4	2	3
Case 29	NAL3C29	ERX2297411	Illumina MiSeq	2006	1064-32	2	1	4	7	4	4	4	2	4	2	2	4	2	3	5	2	5	3	2	1	3	4	2	3
Case 3	NAL3C3	ERX2297395	Illumina MiSeq	2000	1064-32	2	1	4	7	4	4	4	2	4	2	2	4	2	3	5	2	5	3	2	1	3	4	2	3
Case 30	NAL3C30	ERX2297370	NextSeq 500	2006	1064-32	2	1	4	7	4	4	4	2	4	2	2	4	2	3	5	2	5	3	2	1	3	4	2	3
Case 31	NAL3C31	ERX2297371	NextSeq 500	2006	1064-32	2	1	4	7	4	4	4	2	4	2	2	4	2	3	5	2	5	3	2	1	3	4	2	3
Case 32	NAL3C32	ERX2297372	NextSeq 500	2007	1064-32	2	1	4	7	4	4	4	2	4	2	2	4	2	3	5	2	5	3	2	1	3	4	2	3
Case 33	NAL3C33	ERX2297373	NextSeq 500	2007	1064-32	2	1	4	7	4	4	4	2	4	2	2	4	2	3	5	2	5	3	2	1	3	4	2	3
Case 34	NAL3C34	ERX2297374	NextSeq 500	2007	1295-32	2	1	4	7	4	4	2	2	4	2	2	4	2	3	5	2	5	3	2	1	3	4	2	3
Case 35	NAL3C35	ERX2297412	Illumina MiSeq	2007	11997-32	2	1	4	7	4	4	4	2	4	2	2	4	2	3	6	2	5	3	2	1	3	4	2	3
Case 36	NAL3C36	ERX2297375	NextSeq 500	2007	1785-32	2	1	4	7	4	4	4	2	4	2	2	4	2	3	3	2	5	3	2	1	3	4	2	3
Case 37	NAL3C37	ERX2297376	NextSeq 500	2008	1064-32	2	1	4	7	4	4	4	2	4	2	2	4	2	3	5	2	5	3	2	1	3	4	2	3
Case 38	NAL3C38	ERX2531591	NextSeq 500	2008	1064-32	2	1	4	7	4	4	4	2	4	2	2	4	2	3	5	2	5	3	2	1	3	4	2	3
Case 39	NAL3C39	ERX2531592	NextSeq 500	2008	1064-32	2	1	4	7	4	4	4	2	4	2	2	4	2	3	5	2	5	3	2	1	3	4	2	3
Case 4	NAL3C4	ERX2297396	Illumina MiSeq	2001	1064-32	2	1	4	7	4	4	4	2	4	2	2	4	2	3	5	2	5	3	2	1	3	4	2	3
Case 40	NAL3C40	ERX2531593	NextSeq 500	2008	1064-32	2	1	4	7	4	4	4	2	4	2	2	4	2	3	5	2	5	3	2	1	3	4	2	3
Case 41	NAL3C41	ERX2297377	NextSeq 500	2008	10417-32	2	1	4	7	4	3	4	2	4	2	2	4	2	3	5	2	5	3	2	1	3	4	2	3
Case 42	NAL3C42	ERX2297413	Illumina MiSeq	2008	13792-32	2	1	4	7	4	4	4	3	4	2	2	4	2	3	5	2	5	3	2	1	3	4	2	3
Case 43	NAL3C43	ERX2297378	NextSeq 500	2008	1064-32	2	1	4	7	4	4	4	2	4	2	2	4	2	3	5	2	5	3	2	1	3	4	2	3
Case 44	NAL3C44	ERX2297379	NextSeq 500	2009	1064-32	2	1	4	7	4	4	4	2	4	2	2	4	2	3	5	2	5	3	2	1	3	4	2	3
Case 45	NAL3C45	ERX2297380	NextSeq 500	2009	1064-32	2	1	4	7	4	4	4	2	4	2	2	4	2	3	5	2	5	3	2	1	3	4	2	3
Case 46	NAL3C46	ERX2297381	NextSeq 500	2009	1064-32	2	1	4	7	4	4	4	2	4	2	2	4	2	3	5	2	5	3	2	1	3	4	2	3
Case 47	NAL3C47	ERX2297382	NextSeq 500	2009	1064-32	2	1	4	7	4	4	4	2	4	2	2	4	2	3	5	2	5	3	2	1	3	4	2	3
Case 48	NAL3C48	ERX2297383	NextSeq 500	2009	1064-32	2	1	4	7	4	4	4	2	4	2	2	4	2	3	5	2	5	3	2	1	3	4	2	3
Case 49	NAL3C49	ERX2297384	NextSeq 500	2010	1064-32	2	1	4	7	4	4	4	2	4	2	2	4	2	3	5	2	5	3	2	1	3	4	2	3
Case 5	NAL3C5	ERX2297355	NextSeq 500	2001	1064-32	2	1	4	7	4	4	4	2	4	2	2	4	2	3	5	2	5	3	2	1	3	4	2	3
Case 50	NAL3C50	ERX2297298	NextSeq 500	2010	1064-32	2	1	4	7	4	4	4	2	4	2	2	4	2	3	5	2	5	3	2	1	3	4	2	3
Case 51	NAL3C51	ERX2297299	NextSeq 500	2010	1064-32	2	1	4	7	4	4	4	2	4	2	2	4	2	3	5	2	5	3	2	1	3	4	2	3
Case 52	NAL3C52	ERX2297300	NextSeq 500	2010	1064-32	2	1	4	7	4	4	4	2	4	2	2	4	2	3	5	2	5	3	2	1	3	4	2	3
Case 53	NAL3C53	ERX2297301	NextSeq 500	2010	1064-32	2	1	4	7	4	4	4	2	4	2	2	4	2	3	5	2	5	3	2	1	3	4	2	3
Case 54	NAL3C54	ERX2297302	NextSeq 500	2010	1064-32	2	1	4	7	4	4	4	2	4	2	2	4	2	3	5	2	5	3	2	1	3	4	2	3
Case 55	NAL3C55	ERX2297303	NextSeq 500	2010	1064-32	2	1	4	7	4	4	4	2	4	2	2	4	2	3	5	2	5	3	2	1	3	4	2	3
Case 56	NAL3C56	ERX2297385	NextSeq 500	2010	1064-32	2	1	4	7	4	4	4	2	4	2	2	4	2	3	5	2	5	3	2	1	3	4	2	3
Case 57	NAL3C57	ERX2297414	Illumina MiSeq	2010	16254-32	2	1	6	7	3	4	4	2	4	2	2	4	2	3	5	2	5	3	2	1	3	4	2	3
Case 58	NAL3C58	ERX2297304	NextSeq 500	2011	1422-15	2	1	4	7	4	4	4	2	3	2	2	4	2	3	5	2	5	2	2	1	3	4	2	3
Case 59	NAL3C59	ERX2297305	NextSeq 500	2011	1064-32	2	1	4	7	4	4	4	2	4	2	2	4	2	3	5	2	5	3	2	1	3	4	2	3
Case 6	NAL3C6	Missing sample
Case 60	NAL3C60	ERX2297306	NextSeq 500	2011	1064-32	2	1	4	7	4	4	4	2	4	2	2	4	2	3	5	2	5	3	2	1	3	4	2	3
Case 61	NAL3C61	ERX2297402	Illumina MiSeq	2011	1064-32	2	1	4	7	4	4	4	2	4	2	2	4	2	3	5	2	5	3	2	1	3	4	2	3
Case 62	NAL3C62	ERX2297308	NextSeq 500	2011	1064-32	2	1	4	7	4	4	4	2	4	2	2	4	2	3	5	2	5	3	2	1	3	4	2	3
Case 63	NAL3C63	ERX2297309	NextSeq 500	2011	1064-32	2	1	4	7	4	4	4	2	4	2	2	4	2	3	5	2	5	3	2	1	3	4	2	3
Case 64	NAL3C64	ERX2297403	Illumina MiSeq	2011	15021-32	2	1	4	7	3	4	4	2	4	2	1	4	2	3	5	2	5	3	2	1	3	4	2	3
Case 65	NAL3C65	ERX2297404	Illumina MiSeq	2011	2021-32	2	1	4	8	4	4	4	2	4	2	2	4	2	3	5	2	5	3	2	1	3	4	2	3
Case 66	NAL3C66	ERX2297310	NextSeq 500	2011	1064-32	2	1	4	7	4	4	4	2	4	2	2	4	2	3	5	2	5	3	2	1	3	4	2	3
Case 67	NAL3C67	ERX2297311	NextSeq 500	2011	1064-32	2	1	4	7	4	4	4	2	4	2	2	4	2	3	5	2	5	3	2	1	3	4	2	3
Case 68	NAL3C68	ERX2297312	NextSeq 500	2011	1064-32	2	1	4	7	4	4	4	2	4	2	2	4	2	3	5	2	5	3	2	1	3	4	2	3
Case 69	NAL3C69	ERX2297405	Illumina MiSeq	2011	1422-32	2	1	4	7	4	4	4	2	3	2	2	4	2	3	5	2	5	3	2	1	3	4	2	3
Case 7	NAL3C7	ERX2297356	NextSeq 500	2001	1064-32	2	1	4	7	4	4	4	2	4	2	2	4	2	3	5	2	5	3	2	1	3	4	2	3
Case 70	NAL3C70	ERX2297313	NextSeq 500	2011	1064-32	2	1	4	7	4	4	4	2	4	2	2	4	2	3	5	2	5	3	2	1	3	4	2	3
Case 71	NAL3C71	ERX2297406	Illumina MiSeq	2012	4439-32	2	1	4	7	4	4	4	2	4	2	2	4	2	3	4	2	5	3	2	1	3	4	2	3
Case 72	NAL3C72	ERX2297314	NextSeq 500	2012	1064-32	2	1	4	7	4	4	4	2	4	2	2	4	2	3	5	2	5	3	2	1	3	4	2	3
Case 73	NAL3C73	ERX2297407	Illumina MiSeq	2012	1064-133	2	1	4	7	4	4	4	2	4	2	2	4	2	3	5	2	5	3	2	1	3	4	1	3
Case 74	NAL3C74	ERX2297316	NextSeq 500	2012	1064-32	2	1	4	7	4	4	4	2	4	2	2	4	2	3	5	2	5	3	2	1	3	4	2	3
Case 75	NAL3C75	ERX2297415	Illumina MiSeq	2012	7116-32	2	1	2	7	4	4	4	2	4	2	2	3	2	3	5	2	5	3	2	1	3	4	2	3
Case 76	NAL3C76	ERX2297416	Illumina MiSeq	2012	4439-32	2	1	4	7	4	4	4	2	4	2	2	4	2	3	4	2	5	3	2	1	3	4	2	3
Case 77	NAL3C77	ERX2297419	Illumina MiSeq	2012	1785-32	2	1	4	7	4	4	4	2	4	2	2	4	2	3	3	2	5	3	2	1	3	4	2	3
Case 78	NAL3C78	ERX2297420	Illumina MiSeq	2012	1491-32	2	1	4	6	4	4	4	2	4	2	2	4	2	3	5	2	5	3	2	1	3	4	2	3
Case 79	NAL3C79	ERX2297317	NextSeq 500	2012	1064-32	2	1	4	7	4	4	4	2	4	2	2	4	2	3	5	2	5	3	2	1	3	4	2	3
Case 8	NAL3C8	Missing sample
Case 80	NAL3C80	ERX2297421	Illumina MiSeq	2012	2021-32	2	1	4	8	4	4	4	2	4	2	2	4	2	3	5	2	5	3	2	1	3	4	2	3
Case 81	NAL3C81	ERX2297318	NextSeq 500	2012	1064-32	2	1	4	7	4	4	4	2	4	2	2	4	2	3	5	2	5	3	2	1	3	4	2	3
Case 82	NAL3C82	ERX2297323	NextSeq 500	2012	1064-32	2	1	4	7	4	4	4	2	4	2	2	4	2	3	5	2	5	3	2	1	3	4	2	3
Case 83	NAL3C83	ERX2297324	NextSeq 500	2012	1064-32	2	1	4	7	4	4	4	2	4	2	2	4	2	3	5	2	5	3	2	1	3	4	2	3
Case 84	NAL3C84	ERX2297325	NextSeq 500	2012	1064-32	2	1	4	7	4	4	4	2	4	2	2	4	2	3	5	2	5	3	2	1	3	4	2	3
Case 85	NAL3C85	ERX2297326	NextSeq 500	2012	1064-32	2	1	4	7	4	4	4	2	4	2	2	4	2	3	5	2	5	3	2	1	3	4	2	3
Case 86	NAL3C86	ERX2297327	NextSeq 500	2012	1064-32	2	1	4	7	4	4	4	2	4	2	2	4	2	3	5	2	5	3	2	1	3	4	2	3
Case 87	NAL3C87	ERX2297328	NextSeq 500	2012	1064-32	2	1	4	7	4	4	4	2	4	2	2	4	2	3	5	2	5	3	2	1	3	4	2	3
Case 88	NAL3C88	ERX2297329	NextSeq 500	2012	1064-32	2	1	4	7	4	4	4	2	4	2	2	4	2	3	5	2	5	3	2	1	3	4	2	3
Case 89	NAL3C89	ERX2297449	Illumina MiSeq	2012	1785-32	2	1	4	7	4	4	4	2	4	2	2	4	2	3	3	2	5	3	2	1	3	4	2	3
Case 9	NAL3C9	ERX2297397	Illumina MiSeq	2001	20697-32	2	1	4	3	4	4	4	2	4	2	2	4	2	3	4	2	5	3	2	1	3	4	2	3
Case 90	NAL3C90	ERX2297450	Illumina MiSeq	2013	1422-145	2	1	4	7	4	4	4	2	3	2	2	4	2	3	5	2	5	3	1	1	3	4	2	3
Case 91	NAL3C91	ERX2297422	Illumina MiSeq	2013	3386-32	2	1	2	7	4	4	4	2	4	2	2	4	2	3	5	2	5	3	2	1	3	4	2	3
Case 92	NAL3C92	ERX2531594		2013	1064-32	2	1	4	7	4	4	4	2	4	2	2	4	2	3	5	2	5	3	2	1	3	4	2	3
Case 93	NAL3C93	ERX2297319	NextSeq 500	2013	1064-32	2	1	4	7	4	4	4	2	4	2	2	4	2	3	5	2	5	3	2	1	3	4	2	3
Case 94	NAL3C94	ERX2297320	NextSeq 500	2013	1064-32	2	1	4	7	4	4	4	2	4	2	2	4	2	3	5	2	5	3	2	1	3	4	2	3
Case 95	NAL3C95	ERX2297423	Illumina MiSeq	2013	11482-32	2	1	4	7	4	4	3	2	4	2	2	4	2	3	5	2	5	3	2	1	3	4	2	3
Case 96	NAL3C96	ERX2297321	NextSeq 500	2013	1064-32	2	1	4	7	4	4	4	2	4	2	2	4	2	3	5	2	5	3	2	1	3	4	2	3
Case 97	NAL3C97	ERX2297424	Illumina MiSeq	2013	1491-32	2	1	4	6	4	4	4	2	4	2	2	4	2	3	5	2	5	3	2	1	3	4	2	3
Case 98	NAL3C98	ERX2297425	Illumina MiSeq	2013	7210-32	2	1	4	7	4	4	4	2	4	2	2	4	2	2	5	2	5	3	2	1	3	4	2	3
Case 99	NAL3C99	ERX2297322	NextSeq 500	2013	1064-32	2	1	4	7	4	4	4	2	4	2	2	4	2	3	5	2	5	3	2	1	3	4	2	3
CaseN1	NAL3CN1	ERX2297315	NextSeq 500	1998	4439-32	2	1	4	7	4	4	4	2	4	2	2	4	2	3	4	2	5	3	2	1	3	4	2	3
CaseN2	NAL3CN2	ERX2297357	NextSeq 500	2001	16254-32	2	1	6	7	3	4	4	2	4	2	2	4	2	3	5	2	5	3	2	1	3	4	2	3
CaseN3	NAL3CN3	ERX2297358	NextSeq 500	2002	1491-32	2	1	4	6	4	4	4	2	4	2	2	4	2	3	5	2	5	3	2	1	3	4	2	3
CaseN4	NAL3CN4	ERX2297418	Illumina MiSeq	2012	7116-32	2	1	2	7	4	4	4	2	4	2	2	3	2	3	5	2	5	3	2	1	3	4	2	3
CaseN5	NAL3CN5	ERX2297417	Illumina MiSeq	2012	7116-32	2	1	2	7	4	4	4	2	4	2	2	3	2	3	5	2	5	3	2	1	3	4	2	3
CaseN6	NAL3CN6	ERX2297427	Illumina MiSeq	2012	1422-32	2	1	4	7	4	4	4	2	3	2	2	4	2	3	5	2	5	3	2	1	3	4	2	3

## Sheet: Ark1
AvgSpotLen	BioSample	DATASTORE_filetype	DATASTORE_provider	ENA_LAST_UPDATE	Experiment	Instrument	Library_Name	MBases	MBytes	Run	SRA_Sample	Sample_Name	collection_date	isolate	Assay_Type	BioProject	Center_Name	Consent	ENA_FIRST_PUBLIC	InsertSize	LibraryLayout	LibrarySelection	LibrarySource	LoadDate	Organism	Platform	ReleaseDate	SRA_Study	geographic_location_country_and_or_sea	host_health_state	host_scientific_name	isolation_source
2018-01-15	ERX2297330	NextSeq 500	Case 1	551	265	ERR2245307	ERS2008408	Case 1	1999	NAL3C1	WGS	PRJEB23495	NORWEGIAN INSTITUTE OF PUBLIC HEALTH	public	2018-01-15	300	PAIRED	RANDOM	GENOMIC	2018-01-16	Mycobacterium tuberculosis	ILLUMINA	2018-01-16	ERP105253	Norway	diseased	Homo sapiens	human host
2018-01-15	ERX2297398	Illumina MiSeq	Case 10	368	237	ERR2245375	ERS2008495	Case 10	2001	NAL3C10	WGS	PRJEB23495	NORWEGIAN INSTITUTE OF PUBLIC HEALTH	public	2018-01-15	300	PAIRED	RANDOM	GENOMIC	2018-01-16	Mycobacterium tuberculosis	ILLUMINA	2018-01-16	ERP105253	Norway	diseased	Homo sapiens	human host
2018-01-15	ERX2297386	NextSeq 500	Case 100	730	348	ERR2245363	ERS2008462	Case 100	2013	NAL3C100	WGS	PRJEB23495	NORWEGIAN INSTITUTE OF PUBLIC HEALTH	public	2018-01-15	300	PAIRED	RANDOM	GENOMIC	2018-01-16	Mycobacterium tuberculosis	ILLUMINA	2018-01-16	ERP105253	Norway	diseased	Homo sapiens	human host
2018-01-16	ERX2297426	Illumina MiSeq	Case 101	0	126	ERR2245403	ERS2008463	Case 101	2014	NAL3C101	WGS	PRJEB23495	NORWEGIAN INSTITUTE OF PUBLIC HEALTH	public	2018-01-15	300	PAIRED	RANDOM	GENOMIC	2018-01-16	Mycobacterium tuberculosis	ILLUMINA	2018-01-16	ERP105253	Norway	diseased	Homo sapiens	human host
2018-01-16	ERX2297428	Illumina MiSeq	Case 102	0	132	ERR2245405	ERS2008464	Case 102	2014	NAL3C102	WGS	PRJEB23495	NORWEGIAN INSTITUTE OF PUBLIC HEALTH	public	2018-01-15	300	PAIRED	RANDOM	GENOMIC	2018-01-16	Mycobacterium tuberculosis	ILLUMINA	2018-01-16	ERP105253	Norway	diseased	Homo sapiens	human host
2018-01-16	ERX2297429	Illumina MiSeq	Case 103	0	134	ERR2245406	ERS2008465	Case 103	2014	NAL3C103	WGS	PRJEB23495	NORWEGIAN INSTITUTE OF PUBLIC HEALTH	public	2018-01-15	300	PAIRED	RANDOM	GENOMIC	2018-01-16	Mycobacterium tuberculosis	ILLUMINA	2018-01-16	ERP105253	Norway	diseased	Homo sapiens	human host
2018-01-15	ERX2297387	NextSeq 500	Case 104	290	139	ERR2245364	ERS2008466	Case 104	2014	NAL3C104	WGS	PRJEB23495	NORWEGIAN INSTITUTE OF PUBLIC HEALTH	public	2018-01-15	300	PAIRED	RANDOM	GENOMIC	2018-01-16	Mycobacterium tuberculosis	ILLUMINA	2018-01-16	ERP105253	Norway	diseased	Homo sapiens	human host
2018-01-15	ERX2297388	NextSeq 500	Case 105	547	265	ERR2245365	ERS2008467	Case 105	2014	NAL3C105	WGS	PRJEB23495	NORWEGIAN INSTITUTE OF PUBLIC HEALTH	public	2018-01-15	300	PAIRED	RANDOM	GENOMIC	2018-01-16	Mycobacterium tuberculosis	ILLUMINA	2018-01-16	ERP105253	Norway	diseased	Homo sapiens	human host
2018-01-16	ERX2297430	Illumina MiSeq	Case 106	0	138	ERR2245407	ERS2008468	Case 106	2014	NAL3C106	WGS	PRJEB23495	NORWEGIAN INSTITUTE OF PUBLIC HEALTH	public	2018-01-15	300	PAIRED	RANDOM	GENOMIC	2018-01-16	Mycobacterium tuberculosis	ILLUMINA	2018-01-16	ERP105253	Norway	diseased	Homo sapiens	human host
2018-01-16	ERX2297431	Illumina MiSeq	Case 107	0	120	ERR2245408	ERS2008469	Case 107	2014	NAL3C107	WGS	PRJEB23495	NORWEGIAN INSTITUTE OF PUBLIC HEALTH	public	2018-01-15	300	PAIRED	RANDOM	GENOMIC	2018-01-16	Mycobacterium tuberculosis	ILLUMINA	2018-01-16	ERP105253	Norway	diseased	Homo sapiens	human host
2018-01-16	ERX2297432	Illumina MiSeq	Case 108	0	125	ERR2245409	ERS2008470	Case 108	2014	NAL3C108	WGS	PRJEB23495	NORWEGIAN INSTITUTE OF PUBLIC HEALTH	public	2018-01-15	300	PAIRED	RANDOM	GENOMIC	2018-01-16	Mycobacterium tuberculosis	ILLUMINA	2018-01-16	ERP105253	Norway	diseased	Homo sapiens	human host
2018-01-16	ERX2297433	Illumina MiSeq	Case 109	0	229	ERR2245410	ERS2008471	Case 109	2014	NAL3C109	WGS	PRJEB23495	NORWEGIAN INSTITUTE OF PUBLIC HEALTH	public	2018-01-15	300	PAIRED	RANDOM	GENOMIC	2018-01-16	Mycobacterium tuberculosis	ILLUMINA	2018-01-16	ERP105253	Norway	diseased	Homo sapiens	human host
2018-01-15	ERX2297399	Illumina MiSeq	Case 11	313	206	ERR2245376	ERS2008496	Case 11	2002	NAL3C11	WGS	PRJEB23495	NORWEGIAN INSTITUTE OF PUBLIC HEALTH	public	2018-01-15	300	PAIRED	RANDOM	GENOMIC	2018-01-16	Mycobacterium tuberculosis	ILLUMINA	2018-01-16	ERP105253	Norway	diseased	Homo sapiens	human host
2018-01-16	ERX2297434	Illumina MiSeq	Case 110	0	122	ERR2245411	ERS2008472	Case 110	2014	NAL3C110	WGS	PRJEB23495	NORWEGIAN INSTITUTE OF PUBLIC HEALTH	public	2018-01-15	300	PAIRED	RANDOM	GENOMIC	2018-01-16	Mycobacterium tuberculosis	ILLUMINA	2018-01-16	ERP105253	Norway	diseased	Homo sapiens	human host
2018-01-16	ERX2297435	Illumina MiSeq	Case 111	0	128	ERR2245412	ERS2008473	Case 111	2014	NAL3C111	WGS	PRJEB23495	NORWEGIAN INSTITUTE OF PUBLIC HEALTH	public	2018-01-15	300	PAIRED	RANDOM	GENOMIC	2018-01-16	Mycobacterium tuberculosis	ILLUMINA	2018-01-16	ERP105253	Norway	diseased	Homo sapiens	human host
2018-01-16	ERX2297436	Illumina MiSeq	Case 112	0	146	ERR2245413	ERS2008474	Case 112	2014	NAL3C112	WGS	PRJEB23495	NORWEGIAN INSTITUTE OF PUBLIC HEALTH	public	2018-01-15	300	PAIRED	RANDOM	GENOMIC	2018-01-16	Mycobacterium tuberculosis	ILLUMINA	2018-01-16	ERP105253	Norway	diseased	Homo sapiens	human host
2018-01-15	ERX2297389	NextSeq 500	Case 113	872	416	ERR2245366	ERS2008475	Case 113	2014	NAL3C113	WGS	PRJEB23495	NORWEGIAN INSTITUTE OF PUBLIC HEALTH	public	2018-01-15	300	PAIRED	RANDOM	GENOMIC	2018-01-16	Mycobacterium tuberculosis	ILLUMINA	2018-01-16	ERP105253	Norway	diseased	Homo sapiens	human host
2018-01-16	ERX2297437	Illumina MiSeq	Case 114	0	118	ERR2245414	ERS2008476	Case 114	2014	NAL3C114	WGS	PRJEB23495	NORWEGIAN INSTITUTE OF PUBLIC HEALTH	public	2018-01-15	300	PAIRED	RANDOM	GENOMIC	2018-01-16	Mycobacterium tuberculosis	ILLUMINA	2018-01-16	ERP105253	Norway	diseased	Homo sapiens	human host
2018-01-15	ERX2297390	NextSeq 500	Case 115	601	287	ERR2245367	ERS2008477	Case 115	2014	NAL3C115	WGS	PRJEB23495	NORWEGIAN INSTITUTE OF PUBLIC HEALTH	public	2018-01-15	300	PAIRED	RANDOM	GENOMIC	2018-01-16	Mycobacterium tuberculosis	ILLUMINA	2018-01-16	ERP105253	Norway	diseased	Homo sapiens	human host
2018-01-16	ERX2297438	Illumina MiSeq	Case 116	0	284	ERR2245415	ERS2008478	Case 116	2014	NAL3C116	WGS	PRJEB23495	NORWEGIAN INSTITUTE OF PUBLIC HEALTH	public	2018-01-15	300	PAIRED	RANDOM	GENOMIC	2018-01-16	Mycobacterium tuberculosis	ILLUMINA	2018-01-16	ERP105253	Norway	diseased	Homo sapiens	human host
2018-01-16	ERX2297439	Illumina MiSeq	Case 117	0	325	ERR2245416	ERS2008479	Case 117	2014	NAL3C117	WGS	PRJEB23495	NORWEGIAN INSTITUTE OF PUBLIC HEALTH	public	2018-01-15	300	PAIRED	RANDOM	GENOMIC	2018-01-16	Mycobacterium tuberculosis	ILLUMINA	2018-01-16	ERP105253	Norway	diseased	Homo sapiens	human host
2018-01-16	ERX2297440	Illumina MiSeq	Case 118	0	271	ERR2245417	ERS2008480	Case 118	2014	NAL3C118	WGS	PRJEB23495	NORWEGIAN INSTITUTE OF PUBLIC HEALTH	public	2018-01-15	300	PAIRED	RANDOM	GENOMIC	2018-01-16	Mycobacterium tuberculosis	ILLUMINA	2018-01-16	ERP105253	Norway	diseased	Homo sapiens	human host
2018-01-16	ERX2297441	Illumina MiSeq	Case 119	0	267	ERR2245418	ERS2008481	Case 119	2015	NAL3C119	WGS	PRJEB23495	NORWEGIAN INSTITUTE OF PUBLIC HEALTH	public	2018-01-15	300	PAIRED	RANDOM	GENOMIC	2018-01-16	Mycobacterium tuberculosis	ILLUMINA	2018-01-16	ERP105253	Norway	diseased	Homo sapiens	human host
2018-01-16	ERX2297442	Illumina MiSeq	Case 120	0	266	ERR2245419	ERS2008482	Case 120	2015	NAL3C120	WGS	PRJEB23495	NORWEGIAN INSTITUTE OF PUBLIC HEALTH	public	2018-01-15	300	PAIRED	RANDOM	GENOMIC	2018-01-16	Mycobacterium tuberculosis	ILLUMINA	2018-01-16	ERP105253	Norway	diseased	Homo sapiens	human host
2018-01-16	ERX2297443	Illumina MiSeq	Case 121	0	296	ERR2245420	ERS2008483	Case 121	2015	NAL3C121	WGS	PRJEB23495	NORWEGIAN INSTITUTE OF PUBLIC HEALTH	public	2018-01-15	300	PAIRED	RANDOM	GENOMIC	2018-01-16	Mycobacterium tuberculosis	ILLUMINA	2018-01-16	ERP105253	Norway	diseased	Homo sapiens	human host
2018-01-16	ERX2297444	Illumina MiSeq	Case 122	0	300	ERR2245421	ERS2008484	Case 122	2015	NAL3C122	WGS	PRJEB23495	NORWEGIAN INSTITUTE OF PUBLIC HEALTH	public	2018-01-15	300	PAIRED	RANDOM	GENOMIC	2018-01-16	Mycobacterium tuberculosis	ILLUMINA	2018-01-16	ERP105253	Norway	diseased	Homo sapiens	human host
2018-01-16	ERX2297445	Illumina MiSeq	Case 123	0	250	ERR2245422	ERS2008485	Case 123	2015	NAL3C123	WGS	PRJEB23495	NORWEGIAN INSTITUTE OF PUBLIC HEALTH	public	2018-01-15	300	PAIRED	RANDOM	GENOMIC	2018-01-16	Mycobacterium tuberculosis	ILLUMINA	2018-01-16	ERP105253	Norway	diseased	Homo sapiens	human host
2018-01-16	ERX2297446	Illumina MiSeq	Case 124	0	288	ERR2245423	ERS2008486	Case 124	2015	NAL3C124	WGS	PRJEB23495	NORWEGIAN INSTITUTE OF PUBLIC HEALTH	public	2018-01-15	300	PAIRED	RANDOM	GENOMIC	2018-01-16	Mycobacterium tuberculosis	ILLUMINA	2018-01-16	ERP105253	Norway	diseased	Homo sapiens	human host
2018-01-16	ERX2297447	Illumina MiSeq	Case 125	0	230	ERR2245424	ERS2008487	Case 125	2015	NAL3C125	WGS	PRJEB23495	NORWEGIAN INSTITUTE OF PUBLIC HEALTH	public	2018-01-15	300	PAIRED	RANDOM	GENOMIC	2018-01-16	Mycobacterium tuberculosis	ILLUMINA	2018-01-16	ERP105253	Norway	diseased	Homo sapiens	human host
2018-01-16	ERX2297448	Illumina MiSeq	Case 126	0	253	ERR2245425	ERS2008488	Case 126	2015	NAL3C126	WGS	PRJEB23495	NORWEGIAN INSTITUTE OF PUBLIC HEALTH	public	2018-01-15	300	PAIRED	RANDOM	GENOMIC	2018-01-16	Mycobacterium tuberculosis	ILLUMINA	2018-01-16	ERP105253	Norway	diseased	Homo sapiens	human host
2018-01-16	ERX2297400	Illumina MiSeq	Case 13	0	215	ERR2245377	ERS2008498	Case 13	2002	NAL3C13	WGS	PRJEB23495	NORWEGIAN INSTITUTE OF PUBLIC HEALTH	public	2018-01-15	300	PAIRED	RANDOM	GENOMIC	2018-01-16	Mycobacterium tuberculosis	ILLUMINA	2018-01-16	ERP105253	Norway	diseased	Homo sapiens	human host
2018-01-15	ERX2297359	NextSeq 500	Case 14	307	147	ERR2245336	ERS2008499	Case 14	2003	NAL3C14	WGS	PRJEB23495	NORWEGIAN INSTITUTE OF PUBLIC HEALTH	public	2018-01-15	300	PAIRED	RANDOM	GENOMIC	2018-01-16	Mycobacterium tuberculosis	ILLUMINA	2018-01-16	ERP105253	Norway	diseased	Homo sapiens	human host
2018-01-15	ERX2297360	NextSeq 500	Case 15	336	161	ERR2245337	ERS2008500	Case 15	2003	NAL3C15	WGS	PRJEB23495	NORWEGIAN INSTITUTE OF PUBLIC HEALTH	public	2018-01-15	300	PAIRED	RANDOM	GENOMIC	2018-01-16	Mycobacterium tuberculosis	ILLUMINA	2018-01-16	ERP105253	Norway	diseased	Homo sapiens	human host
2018-01-15	ERX2297361	NextSeq 500	Case 16	246	120	ERR2245338	ERS2008501	Case 16	2003	NAL3C16	WGS	PRJEB23495	NORWEGIAN INSTITUTE OF PUBLIC HEALTH	public	2018-01-15	300	PAIRED	RANDOM	GENOMIC	2018-01-16	Mycobacterium tuberculosis	ILLUMINA	2018-01-16	ERP105253	Norway	diseased	Homo sapiens	human host
2018-01-15	ERX2297401	Illumina MiSeq	Case 17	392	249	ERR2245378	ERS2008502	Case 17	2003	NAL3C17	WGS	PRJEB23495	NORWEGIAN INSTITUTE OF PUBLIC HEALTH	public	2018-01-15	300	PAIRED	RANDOM	GENOMIC	2018-01-16	Mycobacterium tuberculosis	ILLUMINA	2018-01-16	ERP105253	Norway	diseased	Homo sapiens	human host
2018-01-15	ERX2297408	Illumina MiSeq	Case 18	354	227	ERR2245385	ERS2008503	Case 18	2003	NAL3C18	WGS	PRJEB23495	NORWEGIAN INSTITUTE OF PUBLIC HEALTH	public	2018-01-15	300	PAIRED	RANDOM	GENOMIC	2018-01-16	Mycobacterium tuberculosis	ILLUMINA	2018-01-16	ERP105253	Norway	diseased	Homo sapiens	human host
2018-01-15	ERX2297362	NextSeq 500	Case 19	457	221	ERR2245339	ERS2008504	Case 19	2004	NAL3C19	WGS	PRJEB23495	NORWEGIAN INSTITUTE OF PUBLIC HEALTH	public	2018-01-15	300	PAIRED	RANDOM	GENOMIC	2018-01-16	Mycobacterium tuberculosis	ILLUMINA	2018-01-16	ERP105253	Norway	diseased	Homo sapiens	human host
2018-01-15	ERX2297307	NextSeq 500	Case 2	297	143	ERR2245284	ERS2008409	Case 2	1999	NAL3C2	WGS	PRJEB23495	NORWEGIAN INSTITUTE OF PUBLIC HEALTH	public	2018-01-15	300	PAIRED	RANDOM	GENOMIC	2018-01-16	Mycobacterium tuberculosis	ILLUMINA	2018-01-16	ERP105253	Norway	diseased	Homo sapiens	human host
2018-01-15	ERX2297363	NextSeq 500	Case 20	548	262	ERR2245340	ERS2008505	Case 20	2004	NAL3C20	WGS	PRJEB23495	NORWEGIAN INSTITUTE OF PUBLIC HEALTH	public	2018-01-15	300	PAIRED	RANDOM	GENOMIC	2018-01-16	Mycobacterium tuberculosis	ILLUMINA	2018-01-16	ERP105253	Norway	diseased	Homo sapiens	human host
2018-01-15	ERX2297364	NextSeq 500	Case 21	542	258	ERR2245341	ERS2008506	Case 21	2004	NAL3C21	WGS	PRJEB23495	NORWEGIAN INSTITUTE OF PUBLIC HEALTH	public	2018-01-15	300	PAIRED	RANDOM	GENOMIC	2018-01-16	Mycobacterium tuberculosis	ILLUMINA	2018-01-16	ERP105253	Norway	diseased	Homo sapiens	human host
2018-01-15	ERX2297365	NextSeq 500	Case 22	521	248	ERR2245342	ERS2008507	Case 22	2005	NAL3C22	WGS	PRJEB23495	NORWEGIAN INSTITUTE OF PUBLIC HEALTH	public	2018-01-15	300	PAIRED	RANDOM	GENOMIC	2018-01-16	Mycobacterium tuberculosis	ILLUMINA	2018-01-16	ERP105253	Norway	diseased	Homo sapiens	human host
2018-01-15	ERX2297366	NextSeq 500	Case 23	586	281	ERR2245343	ERS2008508	Case 23	2005	NAL3C23	WGS	PRJEB23495	NORWEGIAN INSTITUTE OF PUBLIC HEALTH	public	2018-01-15	300	PAIRED	RANDOM	GENOMIC	2018-01-16	Mycobacterium tuberculosis	ILLUMINA	2018-01-16	ERP105253	Norway	diseased	Homo sapiens	human host
2018-01-15	ERX2297367	NextSeq 500	Case 24	485	232	ERR2245344	ERS2008509	Case 24	2005	NAL3C24	WGS	PRJEB23495	NORWEGIAN INSTITUTE OF PUBLIC HEALTH	public	2018-01-15	300	PAIRED	RANDOM	GENOMIC	2018-01-16	Mycobacterium tuberculosis	ILLUMINA	2018-01-16	ERP105253	Norway	diseased	Homo sapiens	human host
2018-01-15	ERX2297368	NextSeq 500	Case 25	394	188	ERR2245345	ERS2008510	Case 25	2005	NAL3C25	WGS	PRJEB23495	NORWEGIAN INSTITUTE OF PUBLIC HEALTH	public	2018-01-15	300	PAIRED	RANDOM	GENOMIC	2018-01-16	Mycobacterium tuberculosis	ILLUMINA	2018-01-16	ERP105253	Norway	diseased	Homo sapiens	human host
2018-01-15	ERX2297409	Illumina MiSeq	Case 26	361	233	ERR2245386	ERS2008511	Case 26	2005	NAL3C26	WGS	PRJEB23495	NORWEGIAN INSTITUTE OF PUBLIC HEALTH	public	2018-01-15	300	PAIRED	RANDOM	GENOMIC	2018-01-16	Mycobacterium tuberculosis	ILLUMINA	2018-01-16	ERP105253	Norway	diseased	Homo sapiens	human host
2018-01-15	ERX2297369	NextSeq 500	Case 27	313	155	ERR2245346	ERS2008512	Case 27	2006	NAL3C27	WGS	PRJEB23495	NORWEGIAN INSTITUTE OF PUBLIC HEALTH	public	2018-01-15	300	PAIRED	RANDOM	GENOMIC	2018-01-16	Mycobacterium tuberculosis	ILLUMINA	2018-01-16	ERP105253	Norway	diseased	Homo sapiens	human host
2018-01-16	ERX2297410	Illumina MiSeq	Case 28	0	186	ERR2245387	ERS2008513	Case 28	2006	NAL3C28	WGS	PRJEB23495	NORWEGIAN INSTITUTE OF PUBLIC HEALTH	public	2018-01-15	300	PAIRED	RANDOM	GENOMIC	2018-01-16	Mycobacterium tuberculosis	ILLUMINA	2018-01-16	ERP105253	Norway	diseased	Homo sapiens	human host
2018-01-16	ERX2297411	Illumina MiSeq	Case 29	0	211	ERR2245388	ERS2008514	Case 29	2006	NAL3C29	WGS	PRJEB23495	NORWEGIAN INSTITUTE OF PUBLIC HEALTH	public	2018-01-15	300	PAIRED	RANDOM	GENOMIC	2018-01-16	Mycobacterium tuberculosis	ILLUMINA	2018-01-16	ERP105253	Norway	diseased	Homo sapiens	human host
2018-01-16	ERX2297395	Illumina MiSeq	Case 3	0	311	ERR2245372	ERS2008489	Case 3	2000	NAL3C3	WGS	PRJEB23495	NORWEGIAN INSTITUTE OF PUBLIC HEALTH	public	2018-01-15	300	PAIRED	RANDOM	GENOMIC	2018-01-16	Mycobacterium tuberculosis	ILLUMINA	2018-01-16	ERP105253	Norway	diseased	Homo sapiens	human host
2018-01-15	ERX2297370	NextSeq 500	Case 30	420	201	ERR2245347	ERS2008515	Case 30	2006	NAL3C30	WGS	PRJEB23495	NORWEGIAN INSTITUTE OF PUBLIC HEALTH	public	2018-01-15	300	PAIRED	RANDOM	GENOMIC	2018-01-16	Mycobacterium tuberculosis	ILLUMINA	2018-01-16	ERP105253	Norway	diseased	Homo sapiens	human host
2018-01-15	ERX2297371	NextSeq 500	Case 31	416	200	ERR2245348	ERS2008516	Case 31	2006	NAL3C31	WGS	PRJEB23495	NORWEGIAN INSTITUTE OF PUBLIC HEALTH	public	2018-01-15	300	PAIRED	RANDOM	GENOMIC	2018-01-16	Mycobacterium tuberculosis	ILLUMINA	2018-01-16	ERP105253	Norway	diseased	Homo sapiens	human host
2018-01-15	ERX2297372	NextSeq 500	Case 32	398	190	ERR2245349	ERS2008517	Case 32	2007	NAL3C32	WGS	PRJEB23495	NORWEGIAN INSTITUTE OF PUBLIC HEALTH	public	2018-01-15	300	PAIRED	RANDOM	GENOMIC	2018-01-16	Mycobacterium tuberculosis	ILLUMINA	2018-01-16	ERP105253	Norway	diseased	Homo sapiens	human host
2018-01-15	ERX2297373	NextSeq 500	Case 33	386	182	ERR2245350	ERS2008518	Case 33	2007	NAL3C33	WGS	PRJEB23495	NORWEGIAN INSTITUTE OF PUBLIC HEALTH	public	2018-01-15	300	PAIRED	RANDOM	GENOMIC	2018-01-16	Mycobacterium tuberculosis	ILLUMINA	2018-01-16	ERP105253	Norway	diseased	Homo sapiens	human host
2018-01-15	ERX2297374	NextSeq 500	Case 34	283	134	ERR2245351	ERS2008519	Case 34	2007	NAL3C34	WGS	PRJEB23495	NORWEGIAN INSTITUTE OF PUBLIC HEALTH	public	2018-01-15	300	PAIRED	RANDOM	GENOMIC	2018-01-16	Mycobacterium tuberculosis	ILLUMINA	2018-01-16	ERP105253	Norway	diseased	Homo sapiens	human host
2018-01-16	ERX2297412	Illumina MiSeq	Case 35	0	222	ERR2245389	ERS2008520	Case 35	2007	NAL3C35	WGS	PRJEB23495	NORWEGIAN INSTITUTE OF PUBLIC HEALTH	public	2018-01-15	300	PAIRED	RANDOM	GENOMIC	2018-01-16	Mycobacterium tuberculosis	ILLUMINA	2018-01-16	ERP105253	Norway	diseased	Homo sapiens	human host
2018-01-15	ERX2297375	NextSeq 500	Case 36	292	142	ERR2245352	ERS2008521	Case 36	2007	NAL3C36	WGS	PRJEB23495	NORWEGIAN INSTITUTE OF PUBLIC HEALTH	public	2018-01-15	300	PAIRED	RANDOM	GENOMIC	2018-01-16	Mycobacterium tuberculosis	ILLUMINA	2018-01-16	ERP105253	Norway	diseased	Homo sapiens	human host
2018-01-15	ERX2297376	NextSeq 500	Case 37	434	206	ERR2245353	ERS2008522	Case 37	2008	NAL3C37	WGS	PRJEB23495	NORWEGIAN INSTITUTE OF PUBLIC HEALTH	public	2018-01-15	300	PAIRED	RANDOM	GENOMIC	2018-01-16	Mycobacterium tuberculosis	ILLUMINA	2018-01-16	ERP105253	Norway	diseased	Homo sapiens	human host
2018-01-16	ERX2297396	Illumina MiSeq	Case 4	0	271	ERR2245373	ERS2008490	Case 4	2001	NAL3C4	WGS	PRJEB23495	NORWEGIAN INSTITUTE OF PUBLIC HEALTH	public	2018-01-15	300	PAIRED	RANDOM	GENOMIC	2018-01-16	Mycobacterium tuberculosis	ILLUMINA	2018-01-16	ERP105253	Norway	diseased	Homo sapiens	human host
2018-01-15	ERX2297377	NextSeq 500	Case 41	378	181	ERR2245354	ERS2008526	Case 41	2008	NAL3C41	WGS	PRJEB23495	NORWEGIAN INSTITUTE OF PUBLIC HEALTH	public	2018-01-15	300	PAIRED	RANDOM	GENOMIC	2018-01-16	Mycobacterium tuberculosis	ILLUMINA	2018-01-16	ERP105253	Norway	diseased	Homo sapiens	human host
2018-01-16	ERX2297413	Illumina MiSeq	Case 42	0	229	ERR2245390	ERS2008527	Case 42	2008	NAL3C42	WGS	PRJEB23495	NORWEGIAN INSTITUTE OF PUBLIC HEALTH	public	2018-01-15	300	PAIRED	RANDOM	GENOMIC	2018-01-16	Mycobacterium tuberculosis	ILLUMINA	2018-01-16	ERP105253	Norway	diseased	Homo sapiens	human host
2018-01-15	ERX2297378	NextSeq 500	Case 43	204	97	ERR2245355	ERS2008528	Case 43	2008	NAL3C43	WGS	PRJEB23495	NORWEGIAN INSTITUTE OF PUBLIC HEALTH	public	2018-01-15	300	PAIRED	RANDOM	GENOMIC	2018-01-16	Mycobacterium tuberculosis	ILLUMINA	2018-01-16	ERP105253	Norway	diseased	Homo sapiens	human host
2018-01-15	ERX2297379	NextSeq 500	Case 44	295	141	ERR2245356	ERS2008529	Case 44	2009	NAL3C44	WGS	PRJEB23495	NORWEGIAN INSTITUTE OF PUBLIC HEALTH	public	2018-01-15	300	PAIRED	RANDOM	GENOMIC	2018-01-16	Mycobacterium tuberculosis	ILLUMINA	2018-01-16	ERP105253	Norway	diseased	Homo sapiens	human host
2018-01-15	ERX2297380	NextSeq 500	Case 45	342	165	ERR2245357	ERS2008530	Case 45	2009	NAL3C45	WGS	PRJEB23495	NORWEGIAN INSTITUTE OF PUBLIC HEALTH	public	2018-01-15	300	PAIRED	RANDOM	GENOMIC	2018-01-16	Mycobacterium tuberculosis	ILLUMINA	2018-01-16	ERP105253	Norway	diseased	Homo sapiens	human host
2018-01-15	ERX2297381	NextSeq 500	Case 46	340	161	ERR2245358	ERS2008531	Case 46	2009	NAL3C46	WGS	PRJEB23495	NORWEGIAN INSTITUTE OF PUBLIC HEALTH	public	2018-01-15	300	PAIRED	RANDOM	GENOMIC	2018-01-16	Mycobacterium tuberculosis	ILLUMINA	2018-01-16	ERP105253	Norway	diseased	Homo sapiens	human host
2018-01-15	ERX2297382	NextSeq 500	Case 47	386	183	ERR2245359	ERS2008532	Case 47	2009	NAL3C47	WGS	PRJEB23495	NORWEGIAN INSTITUTE OF PUBLIC HEALTH	public	2018-01-15	300	PAIRED	RANDOM	GENOMIC	2018-01-16	Mycobacterium tuberculosis	ILLUMINA	2018-01-16	ERP105253	Norway	diseased	Homo sapiens	human host
2018-01-15	ERX2297383	NextSeq 500	Case 48	305	146	ERR2245360	ERS2008533	Case 48	2009	NAL3C48	WGS	PRJEB23495	NORWEGIAN INSTITUTE OF PUBLIC HEALTH	public	2018-01-15	300	PAIRED	RANDOM	GENOMIC	2018-01-16	Mycobacterium tuberculosis	ILLUMINA	2018-01-16	ERP105253	Norway	diseased	Homo sapiens	human host
2018-01-15	ERX2297384	NextSeq 500	Case 49	350	167	ERR2245361	ERS2008534	Case 49	2010	NAL3C49	WGS	PRJEB23495	NORWEGIAN INSTITUTE OF PUBLIC HEALTH	public	2018-01-15	300	PAIRED	RANDOM	GENOMIC	2018-01-16	Mycobacterium tuberculosis	ILLUMINA	2018-01-16	ERP105253	Norway	diseased	Homo sapiens	human host
2018-01-15	ERX2297355	NextSeq 500	Case 5	657	313	ERR2245332	ERS2008491	Case 5	2001	NAL3C5	WGS	PRJEB23495	NORWEGIAN INSTITUTE OF PUBLIC HEALTH	public	2018-01-15	300	PAIRED	RANDOM	GENOMIC	2018-01-16	Mycobacterium tuberculosis	ILLUMINA	2018-01-16	ERP105253	Norway	diseased	Homo sapiens	human host
2018-01-15	ERX2297298	NextSeq 500	Case 50	258	124	ERR2245275	ERS2008411	Case 50	2010	NAL3C50	WGS	PRJEB23495	NORWEGIAN INSTITUTE OF PUBLIC HEALTH	public	2018-01-15	300	PAIRED	RANDOM	GENOMIC	2018-01-16	Mycobacterium tuberculosis	ILLUMINA	2018-01-16	ERP105253	Norway	diseased	Homo sapiens	human host
2018-01-15	ERX2297299	NextSeq 500	Case 51	356	173	ERR2245276	ERS2008412	Case 51	2010	NAL3C51	WGS	PRJEB23495	NORWEGIAN INSTITUTE OF PUBLIC HEALTH	public	2018-01-15	300	PAIRED	RANDOM	GENOMIC	2018-01-16	Mycobacterium tuberculosis	ILLUMINA	2018-01-16	ERP105253	Norway	diseased	Homo sapiens	human host
2018-01-15	ERX2297300	NextSeq 500	Case 52	394	188	ERR2245277	ERS2008413	Case 52	2010	NAL3C52	WGS	PRJEB23495	NORWEGIAN INSTITUTE OF PUBLIC HEALTH	public	2018-01-15	300	PAIRED	RANDOM	GENOMIC	2018-01-16	Mycobacterium tuberculosis	ILLUMINA	2018-01-16	ERP105253	Norway	diseased	Homo sapiens	human host
2018-01-15	ERX2297301	NextSeq 500	Case 53	544	259	ERR2245278	ERS2008414	Case 53	2010	NAL3C53	WGS	PRJEB23495	NORWEGIAN INSTITUTE OF PUBLIC HEALTH	public	2018-01-15	300	PAIRED	RANDOM	GENOMIC	2018-01-16	Mycobacterium tuberculosis	ILLUMINA	2018-01-16	ERP105253	Norway	diseased	Homo sapiens	human host
2018-01-15	ERX2297302	NextSeq 500	Case 54	393	188	ERR2245279	ERS2008415	Case 54	2010	NAL3C54	WGS	PRJEB23495	NORWEGIAN INSTITUTE OF PUBLIC HEALTH	public	2018-01-15	300	PAIRED	RANDOM	GENOMIC	2018-01-16	Mycobacterium tuberculosis	ILLUMINA	2018-01-16	ERP105253	Norway	diseased	Homo sapiens	human host
2018-01-15	ERX2297303	NextSeq 500	Case 55	409	196	ERR2245280	ERS2008416	Case 55	2010	NAL3C55	WGS	PRJEB23495	NORWEGIAN INSTITUTE OF PUBLIC HEALTH	public	2018-01-15	300	PAIRED	RANDOM	GENOMIC	2018-01-16	Mycobacterium tuberculosis	ILLUMINA	2018-01-16	ERP105253	Norway	diseased	Homo sapiens	human host
2018-01-15	ERX2297385	NextSeq 500	Case 56	395	188	ERR2245362	ERS2008535	Case 56	2010	NAL3C56	WGS	PRJEB23495	NORWEGIAN INSTITUTE OF PUBLIC HEALTH	public	2018-01-15	300	PAIRED	RANDOM	GENOMIC	2018-01-16	Mycobacterium tuberculosis	ILLUMINA	2018-01-16	ERP105253	Norway	diseased	Homo sapiens	human host
2018-01-16	ERX2297414	Illumina MiSeq	Case 57	0	159	ERR2245391	ERS2008536	Case 57	2010	NAL3C57	WGS	PRJEB23495	NORWEGIAN INSTITUTE OF PUBLIC HEALTH	public	2018-01-15	300	PAIRED	RANDOM	GENOMIC	2018-01-16	Mycobacterium tuberculosis	ILLUMINA	2018-01-16	ERP105253	Norway	diseased	Homo sapiens	human host
2018-01-15	ERX2297304	NextSeq 500	Case 58	388	186	ERR2245281	ERS2008417	Case 58	2011	NAL3C58	WGS	PRJEB23495	NORWEGIAN INSTITUTE OF PUBLIC HEALTH	public	2018-01-15	300	PAIRED	RANDOM	GENOMIC	2018-01-16	Mycobacterium tuberculosis	ILLUMINA	2018-01-16	ERP105253	Norway	diseased	Homo sapiens	human host
2018-01-15	ERX2297305	NextSeq 500	Case 59	308	147	ERR2245282	ERS2008418	Case 59	2011	NAL3C59	WGS	PRJEB23495	NORWEGIAN INSTITUTE OF PUBLIC HEALTH	public	2018-01-15	300	PAIRED	RANDOM	GENOMIC	2018-01-16	Mycobacterium tuberculosis	ILLUMINA	2018-01-16	ERP105253	Norway	diseased	Homo sapiens	human host
2018-01-15	ERX2297306	NextSeq 500	Case 60	220	106	ERR2245283	ERS2008419	Case 60	2011	NAL3C60	WGS	PRJEB23495	NORWEGIAN INSTITUTE OF PUBLIC HEALTH	public	2018-01-15	300	PAIRED	RANDOM	GENOMIC	2018-01-16	Mycobacterium tuberculosis	ILLUMINA	2018-01-16	ERP105253	Norway	diseased	Homo sapiens	human host
2018-01-16	ERX2297402	Illumina MiSeq	Case 61	0	232	ERR2245379	ERS2008420	Case 61	2011	NAL3C61	WGS	PRJEB23495	NORWEGIAN INSTITUTE OF PUBLIC HEALTH	public	2018-01-15	300	PAIRED	RANDOM	GENOMIC	2018-01-16	Mycobacterium tuberculosis	ILLUMINA	2018-01-16	ERP105253	Norway	diseased	Homo sapiens	human host
2018-01-15	ERX2297308	NextSeq 500	Case 62	409	199	ERR2245285	ERS2008421	Case 62	2011	NAL3C62	WGS	PRJEB23495	NORWEGIAN INSTITUTE OF PUBLIC HEALTH	public	2018-01-15	300	PAIRED	RANDOM	GENOMIC	2018-01-16	Mycobacterium tuberculosis	ILLUMINA	2018-01-16	ERP105253	Norway	diseased	Homo sapiens	human host
2018-01-15	ERX2297309	NextSeq 500	Case 63	219	105	ERR2245286	ERS2008422	Case 63	2011	NAL3C63	WGS	PRJEB23495	NORWEGIAN INSTITUTE OF PUBLIC HEALTH	public	2018-01-15	300	PAIRED	RANDOM	GENOMIC	2018-01-16	Mycobacterium tuberculosis	ILLUMINA	2018-01-16	ERP105253	Norway	diseased	Homo sapiens	human host
2018-01-16	ERX2297403	Illumina MiSeq	Case 64	0	195	ERR2245380	ERS2008423	Case 64	2011	NAL3C64	WGS	PRJEB23495	NORWEGIAN INSTITUTE OF PUBLIC HEALTH	public	2018-01-15	300	PAIRED	RANDOM	GENOMIC	2018-01-16	Mycobacterium tuberculosis	ILLUMINA	2018-01-16	ERP105253	Norway	diseased	Homo sapiens	human host
2018-01-16	ERX2297404	Illumina MiSeq	Case 65	0	214	ERR2245381	ERS2008424	Case 65	2011	NAL3C65	WGS	PRJEB23495	NORWEGIAN INSTITUTE OF PUBLIC HEALTH	public	2018-01-15	300	PAIRED	RANDOM	GENOMIC	2018-01-16	Mycobacterium tuberculosis	ILLUMINA	2018-01-16	ERP105253	Norway	diseased	Homo sapiens	human host
2018-01-15	ERX2297310	NextSeq 500	Case 66	521	248	ERR2245287	ERS2008425	Case 66	2011	NAL3C66	WGS	PRJEB23495	NORWEGIAN INSTITUTE OF PUBLIC HEALTH	public	2018-01-15	300	PAIRED	RANDOM	GENOMIC	2018-01-16	Mycobacterium tuberculosis	ILLUMINA	2018-01-16	ERP105253	Norway	diseased	Homo sapiens	human host
2018-01-15	ERX2297311	NextSeq 500	Case 67	563	268	ERR2245288	ERS2008426	Case 67	2011	NAL3C67	WGS	PRJEB23495	NORWEGIAN INSTITUTE OF PUBLIC HEALTH	public	2018-01-15	300	PAIRED	RANDOM	GENOMIC	2018-01-16	Mycobacterium tuberculosis	ILLUMINA	2018-01-16	ERP105253	Norway	diseased	Homo sapiens	human host
2018-01-15	ERX2297312	NextSeq 500	Case 68	418	200	ERR2245289	ERS2008427	Case 68	2011	NAL3C68	WGS	PRJEB23495	NORWEGIAN INSTITUTE OF PUBLIC HEALTH	public	2018-01-15	300	PAIRED	RANDOM	GENOMIC	2018-01-16	Mycobacterium tuberculosis	ILLUMINA	2018-01-16	ERP105253	Norway	diseased	Homo sapiens	human host
2018-01-16	ERX2297405	Illumina MiSeq	Case 69	0	199	ERR2245382	ERS2008428	Case 69	2011	NAL3C69	WGS	PRJEB23495	NORWEGIAN INSTITUTE OF PUBLIC HEALTH	public	2018-01-15	300	PAIRED	RANDOM	GENOMIC	2018-01-16	Mycobacterium tuberculosis	ILLUMINA	2018-01-16	ERP105253	Norway	diseased	Homo sapiens	human host
2018-01-15	ERX2297356	NextSeq 500	Case 7	394	190	ERR2245333	ERS2008492	Case 7	2001	NAL3C7	WGS	PRJEB23495	NORWEGIAN INSTITUTE OF PUBLIC HEALTH	public	2018-01-15	300	PAIRED	RANDOM	GENOMIC	2018-01-16	Mycobacterium tuberculosis	ILLUMINA	2018-01-16	ERP105253	Norway	diseased	Homo sapiens	human host
2018-01-15	ERX2297313	NextSeq 500	Case 70	494	236	ERR2245290	ERS2008429	Case 70	2011	NAL3C70	WGS	PRJEB23495	NORWEGIAN INSTITUTE OF PUBLIC HEALTH	public	2018-01-15	300	PAIRED	RANDOM	GENOMIC	2018-01-16	Mycobacterium tuberculosis	ILLUMINA	2018-01-16	ERP105253	Norway	diseased	Homo sapiens	human host
2018-01-16	ERX2297406	Illumina MiSeq	Case 71	0	223	ERR2245383	ERS2008430	Case 71	2012	NAL3C71	WGS	PRJEB23495	NORWEGIAN INSTITUTE OF PUBLIC HEALTH	public	2018-01-15	300	PAIRED	RANDOM	GENOMIC	2018-01-16	Mycobacterium tuberculosis	ILLUMINA	2018-01-16	ERP105253	Norway	diseased	Homo sapiens	human host
2018-01-15	ERX2297314	NextSeq 500	Case 72	342	163	ERR2245291	ERS2008431	Case 72	2012	NAL3C72	WGS	PRJEB23495	NORWEGIAN INSTITUTE OF PUBLIC HEALTH	public	2018-01-15	300	PAIRED	RANDOM	GENOMIC	2018-01-16	Mycobacterium tuberculosis	ILLUMINA	2018-01-16	ERP105253	Norway	diseased	Homo sapiens	human host
2018-01-16	ERX2297407	Illumina MiSeq	Case 73	0	212	ERR2245384	ERS2008432	Case 73	2012	NAL3C73	WGS	PRJEB23495	NORWEGIAN INSTITUTE OF PUBLIC HEALTH	public	2018-01-15	300	PAIRED	RANDOM	GENOMIC	2018-01-16	Mycobacterium tuberculosis	ILLUMINA	2018-01-16	ERP105253	Norway	diseased	Homo sapiens	human host
2018-01-15	ERX2297316	NextSeq 500	Case 74	425	205	ERR2245293	ERS2008433	Case 74	2012	NAL3C74	WGS	PRJEB23495	NORWEGIAN INSTITUTE OF PUBLIC HEALTH	public	2018-01-15	300	PAIRED	RANDOM	GENOMIC	2018-01-16	Mycobacterium tuberculosis	ILLUMINA	2018-01-16	ERP105253	Norway	diseased	Homo sapiens	human host
2018-01-16	ERX2297415	Illumina MiSeq	Case 75	0	176	ERR2245392	ERS2008434	Case 75	2012	NAL3C75	WGS	PRJEB23495	NORWEGIAN INSTITUTE OF PUBLIC HEALTH	public	2018-01-15	300	PAIRED	RANDOM	GENOMIC	2018-01-16	Mycobacterium tuberculosis	ILLUMINA	2018-01-16	ERP105253	Norway	diseased	Homo sapiens	human host
2018-01-16	ERX2297416	Illumina MiSeq	Case 76	0	194	ERR2245393	ERS2008435	Case 76	2012	NAL3C76	WGS	PRJEB23495	NORWEGIAN INSTITUTE OF PUBLIC HEALTH	public	2018-01-15	300	PAIRED	RANDOM	GENOMIC	2018-01-16	Mycobacterium tuberculosis	ILLUMINA	2018-01-16	ERP105253	Norway	diseased	Homo sapiens	human host
2018-01-16	ERX2297419	Illumina MiSeq	Case 77	0	219	ERR2245396	ERS2008438	Case 77	2012	NAL3C77	WGS	PRJEB23495	NORWEGIAN INSTITUTE OF PUBLIC HEALTH	public	2018-01-15	300	PAIRED	RANDOM	GENOMIC	2018-01-16	Mycobacterium tuberculosis	ILLUMINA	2018-01-16	ERP105253	Norway	diseased	Homo sapiens	human host
2018-01-16	ERX2297420	Illumina MiSeq	Case 78	0	183	ERR2245397	ERS2008439	Case 78	2012	NAL3C78	WGS	PRJEB23495	NORWEGIAN INSTITUTE OF PUBLIC HEALTH	public	2018-01-15	300	PAIRED	RANDOM	GENOMIC	2018-01-16	Mycobacterium tuberculosis	ILLUMINA	2018-01-16	ERP105253	Norway	diseased	Homo sapiens	human host
2018-01-15	ERX2297317	NextSeq 500	Case 79	439	213	ERR2245294	ERS2008440	Case 79	2012	NAL3C79	WGS	PRJEB23495	NORWEGIAN INSTITUTE OF PUBLIC HEALTH	public	2018-01-15	300	PAIRED	RANDOM	GENOMIC	2018-01-16	Mycobacterium tuberculosis	ILLUMINA	2018-01-16	ERP105253	Norway	diseased	Homo sapiens	human host
2018-01-16	ERX2297421	Illumina MiSeq	Case 80	0	200	ERR2245398	ERS2008441	Case 80	2012	NAL3C80	WGS	PRJEB23495	NORWEGIAN INSTITUTE OF PUBLIC HEALTH	public	2018-01-15	300	PAIRED	RANDOM	GENOMIC	2018-01-16	Mycobacterium tuberculosis	ILLUMINA	2018-01-16	ERP105253	Norway	diseased	Homo sapiens	human host
2018-01-15	ERX2297318	NextSeq 500	Case 81	530	254	ERR2245295	ERS2008442	Case 81	2012	NAL3C81	WGS	PRJEB23495	NORWEGIAN INSTITUTE OF PUBLIC HEALTH	public	2018-01-15	300	PAIRED	RANDOM	GENOMIC	2018-01-16	Mycobacterium tuberculosis	ILLUMINA	2018-01-16	ERP105253	Norway	diseased	Homo sapiens	human host
2018-01-15	ERX2297323	NextSeq 500	Case 82	518	247	ERR2245300	ERS2008443	Case 82	2012	NAL3C82	WGS	PRJEB23495	NORWEGIAN INSTITUTE OF PUBLIC HEALTH	public	2018-01-15	300	PAIRED	RANDOM	GENOMIC	2018-01-16	Mycobacterium tuberculosis	ILLUMINA	2018-01-16	ERP105253	Norway	diseased	Homo sapiens	human host
2018-01-15	ERX2297324	NextSeq 500	Case 83	477	227	ERR2245301	ERS2008445	Case 83	2012	NAL3C83	WGS	PRJEB23495	NORWEGIAN INSTITUTE OF PUBLIC HEALTH	public	2018-01-15	300	PAIRED	RANDOM	GENOMIC	2018-01-16	Mycobacterium tuberculosis	ILLUMINA	2018-01-16	ERP105253	Norway	diseased	Homo sapiens	human host
2018-01-15	ERX2297325	NextSeq 500	Case 84	586	279	ERR2245302	ERS2008446	Case 84	2012	NAL3C84	WGS	PRJEB23495	NORWEGIAN INSTITUTE OF PUBLIC HEALTH	public	2018-01-15	300	PAIRED	RANDOM	GENOMIC	2018-01-16	Mycobacterium tuberculosis	ILLUMINA	2018-01-16	ERP105253	Norway	diseased	Homo sapiens	human host
2018-01-15	ERX2297326	NextSeq 500	Case 85	488	232	ERR2245303	ERS2008447	Case 85	2012	NAL3C85	WGS	PRJEB23495	NORWEGIAN INSTITUTE OF PUBLIC HEALTH	public	2018-01-15	300	PAIRED	RANDOM	GENOMIC	2018-01-16	Mycobacterium tuberculosis	ILLUMINA	2018-01-16	ERP105253	Norway	diseased	Homo sapiens	human host
2018-01-15	ERX2297327	NextSeq 500	Case 86	360	171	ERR2245304	ERS2008448	Case 86	2012	NAL3C86	WGS	PRJEB23495	NORWEGIAN INSTITUTE OF PUBLIC HEALTH	public	2018-01-15	300	PAIRED	RANDOM	GENOMIC	2018-01-16	Mycobacterium tuberculosis	ILLUMINA	2018-01-16	ERP105253	Norway	diseased	Homo sapiens	human host
2018-01-15	ERX2297328	NextSeq 500	Case 87	398	191	ERR2245305	ERS2008449	Case 87	2012	NAL3C87	WGS	PRJEB23495	NORWEGIAN INSTITUTE OF PUBLIC HEALTH	public	2018-01-15	300	PAIRED	RANDOM	GENOMIC	2018-01-16	Mycobacterium tuberculosis	ILLUMINA	2018-01-16	ERP105253	Norway	diseased	Homo sapiens	human host
2018-01-15	ERX2297329	NextSeq 500	Case 88	428	206	ERR2245306	ERS2008450	Case 88	2012	NAL3C88	WGS	PRJEB23495	NORWEGIAN INSTITUTE OF PUBLIC HEALTH	public	2018-01-15	300	PAIRED	RANDOM	GENOMIC	2018-01-16	Mycobacterium tuberculosis	ILLUMINA	2018-01-16	ERP105253	Norway	diseased	Homo sapiens	human host
2018-01-16	ERX2297449	Illumina MiSeq	Case 89	0	120	ERR2245426	ERS2008451	Case 89	2012	NAL3C89	WGS	PRJEB23495	NORWEGIAN INSTITUTE OF PUBLIC HEALTH	public	2018-01-15	300	PAIRED	RANDOM	GENOMIC	2018-01-16	Mycobacterium tuberculosis	ILLUMINA	2018-01-16	ERP105253	Norway	diseased	Homo sapiens	human host
2018-01-16	ERX2297397	Illumina MiSeq	Case 9	0	281	ERR2245374	ERS2008494	Case 9	2001	NAL3C9	WGS	PRJEB23495	NORWEGIAN INSTITUTE OF PUBLIC HEALTH	public	2018-01-15	300	PAIRED	RANDOM	GENOMIC	2018-01-16	Mycobacterium tuberculosis	ILLUMINA	2018-01-16	ERP105253	Norway	diseased	Homo sapiens	human host
2018-01-16	ERX2297450	Illumina MiSeq	Case 90	0	130	ERR2245427	ERS2008452	Case 90	2013	NAL3C90	WGS	PRJEB23495	NORWEGIAN INSTITUTE OF PUBLIC HEALTH	public	2018-01-15	300	PAIRED	RANDOM	GENOMIC	2018-01-16	Mycobacterium tuberculosis	ILLUMINA	2018-01-16	ERP105253	Norway	diseased	Homo sapiens	human host
2018-01-16	ERX2297422	Illumina MiSeq	Case 91	0	97	ERR2245399	ERS2008453	Case 91	2013	NAL3C91	WGS	PRJEB23495	NORWEGIAN INSTITUTE OF PUBLIC HEALTH	public	2018-01-15	300	PAIRED	RANDOM	GENOMIC	2018-01-16	Mycobacterium tuberculosis	ILLUMINA	2018-01-16	ERP105253	Norway	diseased	Homo sapiens	human host
2018-01-15	ERX2297319	NextSeq 500	Case 93	480	227	ERR2245296	ERS2008455	Case 93	2013	NAL3C93	WGS	PRJEB23495	NORWEGIAN INSTITUTE OF PUBLIC HEALTH	public	2018-01-15	300	PAIRED	RANDOM	GENOMIC	2018-01-16	Mycobacterium tuberculosis	ILLUMINA	2018-01-16	ERP105253	Norway	diseased	Homo sapiens	human host
2018-01-15	ERX2297320	NextSeq 500	Case 94	496	235	ERR2245297	ERS2008456	Case 94	2013	NAL3C94	WGS	PRJEB23495	NORWEGIAN INSTITUTE OF PUBLIC HEALTH	public	2018-01-15	300	PAIRED	RANDOM	GENOMIC	2018-01-16	Mycobacterium tuberculosis	ILLUMINA	2018-01-16	ERP105253	Norway	diseased	Homo sapiens	human host
2018-01-16	ERX2297423	Illumina MiSeq	Case 95	0	133	ERR2245400	ERS2008457	Case 95	2013	NAL3C95	WGS	PRJEB23495	NORWEGIAN INSTITUTE OF PUBLIC HEALTH	public	2018-01-15	300	PAIRED	RANDOM	GENOMIC	2018-01-16	Mycobacterium tuberculosis	ILLUMINA	2018-01-16	ERP105253	Norway	diseased	Homo sapiens	human host
2018-01-15	ERX2297321	NextSeq 500	Case 96	511	244	ERR2245298	ERS2008458	Case 96	2013	NAL3C96	WGS	PRJEB23495	NORWEGIAN INSTITUTE OF PUBLIC HEALTH	public	2018-01-15	300	PAIRED	RANDOM	GENOMIC	2018-01-16	Mycobacterium tuberculosis	ILLUMINA	2018-01-16	ERP105253	Norway	diseased	Homo sapiens	human host
2018-01-16	ERX2297424	Illumina MiSeq	Case 97	0	113	ERR2245401	ERS2008459	Case 97	2013	NAL3C97	WGS	PRJEB23495	NORWEGIAN INSTITUTE OF PUBLIC HEALTH	public	2018-01-15	300	PAIRED	RANDOM	GENOMIC	2018-01-16	Mycobacterium tuberculosis	ILLUMINA	2018-01-16	ERP105253	Norway	diseased	Homo sapiens	human host
2018-01-16	ERX2297425	Illumina MiSeq	Case 98	0	138	ERR2245402	ERS2008460	Case 98	2013	NAL3C98	WGS	PRJEB23495	NORWEGIAN INSTITUTE OF PUBLIC HEALTH	public	2018-01-15	300	PAIRED	RANDOM	GENOMIC	2018-01-16	Mycobacterium tuberculosis	ILLUMINA	2018-01-16	ERP105253	Norway	diseased	Homo sapiens	human host
2018-01-15	ERX2297322	NextSeq 500	Case 99	430	212	ERR2245299	ERS2008461	Case 99	2013	NAL3C99	WGS	PRJEB23495	NORWEGIAN INSTITUTE OF PUBLIC HEALTH	public	2018-01-15	300	PAIRED	RANDOM	GENOMIC	2018-01-16	Mycobacterium tuberculosis	ILLUMINA	2018-01-16	ERP105253	Norway	diseased	Homo sapiens	human host
2018-01-15	ERX2297315	NextSeq 500	CaseN1	692	336	ERR2245292	ERS2008410	CaseN1	1998	NAL3CN1	WGS	PRJEB23495	NORWEGIAN INSTITUTE OF PUBLIC HEALTH	public	2018-01-15	300	PAIRED	RANDOM	GENOMIC	2018-01-16	Mycobacterium tuberculosis	ILLUMINA	2018-01-16	ERP105253	Norway	diseased	Homo sapiens	human host
2018-01-15	ERX2297357	NextSeq 500	CaseN2	152	73	ERR2245334	ERS2008493	CaseN2	2001	NAL3CN2	WGS	PRJEB23495	NORWEGIAN INSTITUTE OF PUBLIC HEALTH	public	2018-01-15	300	PAIRED	RANDOM	GENOMIC	2018-01-16	Mycobacterium tuberculosis	ILLUMINA	2018-01-16	ERP105253	Norway	diseased	Homo sapiens	human host
2018-01-15	ERX2297358	NextSeq 500	CaseN3	427	204	ERR2245335	ERS2008497	CaseN3	2002	NAL3CN3	WGS	PRJEB23495	NORWEGIAN INSTITUTE OF PUBLIC HEALTH	public	2018-01-15	300	PAIRED	RANDOM	GENOMIC	2018-01-16	Mycobacterium tuberculosis	ILLUMINA	2018-01-16	ERP105253	Norway	diseased	Homo sapiens	human host
2018-01-16	ERX2297418	Illumina MiSeq	CaseN4	0	189	ERR2245395	ERS2008437	CaseN4	2012	NAL3CN4	WGS	PRJEB23495	NORWEGIAN INSTITUTE OF PUBLIC HEALTH	public	2018-01-15	300	PAIRED	RANDOM	GENOMIC	2018-01-16	Mycobacterium tuberculosis	ILLUMINA	2018-01-16	ERP105253	Norway	diseased	Homo sapiens	human host
2018-01-16	ERX2297417	Illumina MiSeq	CaseN5	0	165	ERR2245394	ERS2008436	CaseN5	2012	NAL3CN5	WGS	PRJEB23495	NORWEGIAN INSTITUTE OF PUBLIC HEALTH	public	2018-01-15	300	PAIRED	RANDOM	GENOMIC	2018-01-16	Mycobacterium tuberculosis	ILLUMINA	2018-01-16	ERP105253	Norway	diseased	Homo sapiens	human host
2018-01-16	ERX2297427	Illumina MiSeq	CaseN6	0	122	ERR2245404	ERS2008444	CaseN6	2012	NAL3CN6	WGS	PRJEB23495	NORWEGIAN INSTITUTE OF PUBLIC HEALTH	public	2018-01-15	300	PAIRED	RANDOM	GENOMIC	2018-01-16	Mycobacterium tuberculosis	ILLUMINA	2018-01-16	ERP105253	Norway	diseased	Homo sapiens	human host
0	SAMEA104390547	fastqsra	ftp-enancbi	2017-11-17
0	SAMEA104390548	fastqsra	ftp-enancbi	2017-11-17
0	SAMEA104390552	fastqsra	ftp-enancbi	2017-11-17
0	SAMEA104390556	fastqsra	ftp-enancbi	2017-11-17
0	SAMEA104390478	fastqsra	ftp-enancbi	2017-11-17
0	SAMEA104390481	fastqsra	ftp-enancbi	2017-11-17
0	SAMEA104390482	fastqsra	ftp-enancbi	2017-11-17
0	SAMEA104390486	fastqsra	ftp-enancbi	2017-11-17
0	SAMEA104390488	fastqsra	ftp-enancbi	2017-11-17
0	SAMEA104390490	fastqsra	ftp-enancbi	2017-11-17
0	SAMEA104390571	fastqsra	ftp-enancbi	2017-11-17
0	SAMEA104390572	fastqsra	ftp-enancbi	2017-11-17
0	SAMEA104390578	fastqsra	ftp-enancbi	2017-11-17
0	SAMEA104390585	fastqsra	ftp-enancbi	2017-11-17
0	SAMEA104390594	fastqsra	ftp-enancbi	2017-11-17
0	SAMEA104390492	fastqsra	ftp-enancbi	2017-11-17
0	SAMEA104390493	fastqsra	ftp-enancbi	2017-11-17
0	SAMEA104390494	fastqsra	ftp-enancbi	2017-11-17
0	SAMEA104390495	fastqsra	ftp-enancbi	2017-11-17
0	SAMEA104390496	fastqsra	ftp-enancbi	2017-11-17
0	SAMEA104390497	fastqsra	ftp-enancbi	2017-11-17
0	SAMEA104390499	fastqsra	ftp-enancbi	2017-11-17
0	SAMEA104390511	fastqsra	ftp-enancbi	2017-11-17
0	SAMEA104390515	fastqsra	ftp-enancbi	2017-11-17
0	SAMEA104390517	fastqsra	ftp-enancbi	2017-11-17
0	SAMEA104390518	fastqsra	ftp-enancbi	2017-11-17
0	SAMEA104390521	fastqsra	ftp-enancbi	2017-11-17
0	SAMEA104390502	fastqsra	ftp-enancbi	2017-11-17
0	SAMEA104390522	fastqsra	ftp-enancbi	2017-11-17
0	SAMEA104390523	fastqsra	ftp-enancbi	2017-11-17
0	SAMEA104390526	fastqsra	ftp-enancbi	2017-11-17
0	SAMEA104390527	fastqsra	ftp-enancbi	2017-11-17
0	SAMEA104390528	fastqsra	ftp-enancbi	2017-11-17
0	SAMEA104390529	fastqsra	ftp-enancbi	2017-11-17
0	SAMEA104390530	fastqsra	ftp-enancbi	2017-11-17
0	SAMEA104390531	fastqsra	ftp-enancbi	2017-11-17
0	SAMEA104390532	fastqsra	ftp-enancbi	2017-11-17
0	SAMEA104390534	fastqsra	ftp-enancbi	2017-11-17
0	SAMEA104390536	fastqsra	ftp-enancbi	2017-11-17
0	SAMEA104390537	fastqsra	ftp-enancbi	2017-11-17
0	SAMEA104390538	fastqsra	ftp-enancbi	2017-11-17
0	SAMEA104390539	fastqsra	ftp-enancbi	2017-11-17
0	SAMEA104390540	fastqsra	ftp-enancbi	2017-11-17
0	SAMEA104390541	fastqsra	ftp-enancbi	2017-11-17
0	SAMEA104390542	fastqsra	ftp-enancbi	2017-11-17
0	SAMEA104390543	fastqsra	ftp-enancbi	2017-11-17
0	SAMEA104390544	fastqsra	ftp-enancbi	2017-11-17
0	SAMEA104390545	fastqsra	ftp-enancbi	2017-11-17
0	SAMEA104390546	fastqsra	ftp-enancbi	2017-11-17
0	SAMEA104390509	fastqsra	ftp-enancbi	2017-11-17
0	SAMEA104390510	fastqsra	ftp-enancbi	2017-11-17
302	SAMEA104390469	sra	ncbi	2017-11-17
302	SAMEA104390470	sra	ncbi	2017-11-17
302	SAMEA104390471	sra	ncbi	2017-11-17
302	SAMEA104390472	sra	ncbi	2017-11-17
302	SAMEA104390473	sra	ncbi	2017-11-17
302	SAMEA104390474	sra	ncbi	2017-11-17
302	SAMEA104390475	sra	ncbi	2017-11-17
302	SAMEA104390476	sra	ncbi	2017-11-17
302	SAMEA104390477	sra	ncbi	2017-11-17
302	SAMEA104390467	sra	ncbi	2017-11-17
302	SAMEA104390479	sra	ncbi	2017-11-17
302	SAMEA104390480	sra	ncbi	2017-11-17
302	SAMEA104390483	sra	ncbi	2017-11-17
302	SAMEA104390484	sra	ncbi	2017-11-17
302	SAMEA104390485	sra	ncbi	2017-11-17
302	SAMEA104390487	sra	ncbi	2017-11-17
302	SAMEA104390489	sra	ncbi	2017-11-17
302	SAMEA104390468	sra	ncbi	2017-11-17
302	SAMEA104390491	sra	ncbi	2017-11-17
302	SAMEA104390498	sra	ncbi	2017-11-17
302	SAMEA104390500	sra	ncbi	2017-11-17
302	SAMEA104390513	sra	ncbi	2017-11-17
302	SAMEA104390514	sra	ncbi	2017-11-17
302	SAMEA104390516	sra	ncbi	2017-11-17
302	SAMEA104390519	sra	ncbi	2017-11-17
302	SAMEA104390501	sra	ncbi	2017-11-17
302	SAMEA104390503	sra	ncbi	2017-11-17
302	SAMEA104390504	sra	ncbi	2017-11-17
302	SAMEA104390505	sra	ncbi	2017-11-17
302	SAMEA104390506	sra	ncbi	2017-11-17
302	SAMEA104390507	sra	ncbi	2017-11-17
302	SAMEA104390508	sra	ncbi	2017-11-17
302	SAMEA104390466	sra	ncbi	2017-11-17
302	SAMEA104390549	sra	ncbi	2017-11-17
302	SAMEA104390550	sra	ncbi	2017-11-17
302	SAMEA104390551	sra	ncbi	2017-11-17
302	SAMEA104390555	sra	ncbi	2017-11-17
302	SAMEA104390557	sra	ncbi	2017-11-17
302	SAMEA104390558	sra	ncbi	2017-11-17
302	SAMEA104390559	sra	ncbi	2017-11-17
302	SAMEA104390562	sra	ncbi	2017-11-17
302	SAMEA104390563	sra	ncbi	2017-11-17
302	SAMEA104390564	sra	ncbi	2017-11-17
302	SAMEA104390565	sra	ncbi	2017-11-17
302	SAMEA104390566	sra	ncbi	2017-11-17
302	SAMEA104390567	sra	ncbi	2017-11-17
302	SAMEA104390568	sra	ncbi	2017-11-17
302	SAMEA104390570	sra	ncbi	2017-11-17
302	SAMEA104390573	sra	ncbi	2017-11-17
302	SAMEA104390574	sra	ncbi	2017-11-17
302	SAMEA104390575	sra	ncbi	2017-11-17
302	SAMEA104390576	sra	ncbi	2017-11-17
302	SAMEA104390577	sra	ncbi	2017-11-17
302	SAMEA104390579	sra	ncbi	2017-11-17
302	SAMEA104390580	sra	ncbi	2017-11-17
302	SAMEA104390584	sra	ncbi	2017-11-17
302	SAMEA104390586	sra	ncbi	2017-11-17
302	SAMEA104390587	sra	ncbi	2017-11-17
302	SAMEA104390588	sra	ncbi	2017-11-17
302	SAMEA104390589	sra	ncbi	2017-11-17
302	SAMEA104390590	sra	ncbi	2017-11-17
302	SAMEA104390591	sra	ncbi	2017-11-17
302	SAMEA104390592	sra	ncbi	2017-11-17
302	SAMEA104390593	sra	ncbi	2017-11-17
302	SAMEA104390520	sra	ncbi	2017-11-17
302	SAMEA104390524	sra	ncbi	2017-11-17
302	SAMEA104390525	sra	ncbi	2017-11-17
302	SAMEA104390533	sra	ncbi	2017-11-17
302	SAMEA104390535	sra	ncbi	2017-11-17
416	SAMEA104390553	sra	ncbi	2017-11-17
419	SAMEA104390554	sra	ncbi	2017-11-17
428	SAMEA104390560	sra	ncbi	2017-11-17
427	SAMEA104390561	sra	ncbi	2017-11-17
418	SAMEA104390569	sra	ncbi	2017-11-17
